# Supplementary material for: Genome-Wide Identification of B-Box Gene Family and Candidate Light-Related Member Analysis of Tung Tree (Vernicia fordii)
Source: Int J Mol Sci. 2024 Feb 6;25(4):1977. doi: 10.3390/ijms25041977 (PMC10888079; doi:10.3390/ijms25041977)
Supplement: Supplementary file 1 [file ijms-25-01977-s001.zip]

Archive with 2 entries (2 files):
- Figure S1-S4.pdf
- Table S1-S3.xlsx
