# Supplementary material for: Genome-Wide Identification of B-Box Gene Family and Candidate Light-Related Member Analysis of Tung Tree (Vernicia fordii)
Source: Int J Mol Sci. 2024 Feb 6;25(4):1977. doi: 10.3390/ijms25041977 (PMC10888079; doi:10.3390/ijms25041977)
Supplement: Supplementary file 1 [file ijms-25-01977-s001.zip › Table S1-S3.xlsx]

## Sheet: TableS1
Table S1. Duplication of VfBBX gene family in tung tree
Seq_1	Seq_2	Ka	Ks	Ka_Ks	EffectiveLen	AverageS-sites	AverageN-sites	cN	cS	pN	pS	Note
VfBBX2	Vf07G0713	0.471028	1.86964	0.251935	564	126.333	437.667	153.083	86.9167	0.349772	0.687995
VfBBX18	VfBBX9	0.325858	1.9215	0.169585	1230	263.917	966.083	255.333	182.667	0.264297	0.692138
VfBBX21	Vf07G0713	0.314143	1.09218	0.287628	594	124.167	469.833	120.583	71.4167	0.256651	0.575168
Vf02G1715	VfBBX14	0.431751	1.9483	0.221604	621	134.333	486.667	159.75	93.25	0.328253	0.694169
VfBBX8	VfBBX17	0.362134	NaN	NaN	804	176.167	627.833	180.333	133.667	0.287231	0.758751	High Sequence Divergence Value (pS>=0.75)
VfBBX7	VfBBX17	0.73497	NaN	NaN	579	131.833	447.167	209.5	106.5	0.468505	0.807838	High Sequence Divergence Value (pS>=0.75)

## Sheet: TableS2
Table S2. Cis-elements annotation of VfBBX gene family in tung tree
Motif ID	Motif function	Classification
ABRE	cis-acting element involved in the abscisic acid responsiveness	hormone
CGTCA-motif	cis-acting regulatory element involved in the MeJA-responsiveness
ERE	Ethylene-responsiveelement
TGACG-motif	cis-acting regulatory element involved in the MeJA-responsiveness
AE-box	part of a module for light response	stress
ARE	cis-acting regulatory element essential for the anaerobic induction
circadian	cis-acting regulatory element involved in circadian control
GA-motif	part of a light responsive element
GATA-motif	part of a light responsive element
G-Box	cis-acting regulatory element involved in light responsiveness
GT1-motif	light responsive element
I-box	part of a light responsive element
LTR	low-temperature response element
MRE	MYB binding site involved in light responsiveness
Sp1	light responsive element
TC-rich repeats	cis-acting element involved in defense and stress responsiveness
TCT-motif	part of a light responsive element
W-box	wounding and pathogen responsiveness element
MBS	MYB binding site involved in flavonoid biosynthetic genes regulation	cellular development
TCA-element	cis-acting element involved in salicylic acid responsiveness

## Sheet: TableS3
Table S3. Primers were uesd in this study
Gene ID	Primer-F	Primer-R
qRT_PCR_EF1α	GCCTGGTATGGTTGTGACCT	GGATCATCCTTGGAGTTGGA
qRT_PCR_VfBBX4	GGGACAAAGGACATGTCTGC	AGATGATCCCTCAGCTGCAA
qRT_PCR_VfBBX5	TCTGGCTGTCCATCATCTGC	TCAATCCTACCACCAGCAGT
qRT_PCR_VfBBX9	TGCATGGGTACATGCCCTAA	CCTCCATTCCCACTTCCTGT
qRT_PCR_VfBBX12	GTTGTTCCTGACAAGCAGCA	GACTGCCATTGACACGACTC
qRT_PCR_VfBBX13	GTTGTTCCTGACAAGCAGCA	GACTGCCATTGACACGACTC
qRT_PCR_VfBBX22	ATGGCGGGATGGAGAATGAA	GCTGATCGTTTGGAGCTTGT
pGBKT7-VfBBX9	TCAGAGGAGGACCTGCATATGATGATCACTGAAAGAAAACT	TCGACGGATCCCCGGGAATTCTTAATATTTAAGAGTGTTAT
pSUPER1300-VfBBX9	CAAATCGACTCTAGAAAGCTTATGATCACTGAAAGAAAACT	CCCGGGCCCCTGCAGAAGCTTATATTTAAGAGTGTTATTTA
